# Supplementary material for: Non-SMC elements 1 and 3 are required for early embryo and seedling development in Arabidopsis
Source: J Exp Bot. 2017 Feb 16;68(5):1039–54. doi: 10.1093/jxb/erx016 (PMC5441860; doi:10.1093/jxb/erx016)
Supplement: Supplementary Data [file erx016_Supplementary_Data.zip]

Archive with 1 entries (1 files):
- Supplementary_Figures_S1_S5_Tables_S1_S2.pdf
